# Supplementary material for: Novel Antimicrobial Peptide “Octoprohibitin” against Multidrug Resistant Acinetobacter baumannii
Source: Pharmaceuticals (Basel). 2022 Jul 27;15(8):928. doi: 10.3390/ph15080928 (PMC9415640; doi:10.3390/ph15080928)
Supplement: Supplementary file 1 [file pharmaceuticals-15-00928-s001.zip]

Archive with 1 entries (1 files):
- pharmaceuticals-1785196-supplementary.pdf
